# Supplementary material for: The Oral Administration of Lactobacillus delbrueckii subsp. lactis 557 (LDL557) Ameliorates the Progression of Monosodium Iodoacetate-Induced Osteoarthritis
Source: Curr Issues Mol Biol. 2024 Aug 16;46(8):8969–80. doi: 10.3390/cimb46080530 (PMC11352892; doi:10.3390/cimb46080530)
Supplement: Supplementary file 1 [file cimb-46-00530-s001.zip]

Archive with 1 entries (1 files):
- cimb-3100766-supplementary.pdf
